# Supplementary material for: Effects of Nisin A Combined with Antifungal Drug Against Growth of Candida Species
Source: Dent J (Basel). 2025 Apr 8;13(4):160. doi: 10.3390/dj13040160 (PMC12025931; doi:10.3390/dj13040160)
Supplement: Supplementary file 1 [file dentistry-13-00160-s001.zip]

Archive with 4 entries (4 files):
- Supplemental figure S1.tif
- Supplemental Figure S2.TIF
- Supplemental Table S1.pdf
- Supplemental Table S2.pdf
